# Supplementary material for: Home-based guidance training system with interactive visual feedback using kinect on stroke survivors with moderate to severe motor impairment
Source: J Neuroeng Rehabil. 2024 Oct 22;21:189. doi: 10.1186/s12984-024-01479-7 (PMC11494865; doi:10.1186/s12984-024-01479-7)
Supplement: Supplementary file 1 — Additional file 1 (XLSX 30 KB). [file 12984_2024_1479_MOESM1_ESM.xlsx]

## Sheet: Demographics
ID	Chinese Name	User Name	SubCode	Affected Side	Age	Gender	Type of strok Ischemia/Haemorrhagic	U/E Br. Stage	L/E Br. Stage	Stroke Duration(months) 2022年 評估	When using this AR-based Reh System	Quality
ARH021	鄭文德	Chan Man Tak	S01	L	83	Male	Ischemia			131	2021-01-26
ARH028	陳錦弟	Chen Jin Di	S02	R	72	Female	Ischemia			12	2021-08-05
ARH016	陳潔美	Chen Kit Mei	S03	R	68	Female	Ischemia			36	2021-01-27
ARH012	鄭惠賢	Cheng Wai YIN	S04	R	60	Female	Ischemia			17	2021-02-04
ARH011	許仕良	Hui Shu Leung	S05	R	58	Male	Ischemia			13	2021-07-20
ARH044	Lam Yu Kwan	Lin Ru Jun	S06	L	41	Female	Haemorrhagic			64	2021-05-11
ARH023	林治平	Ling Zhi Ping	S07	L	73	Male	Haemorrhagic			36	2021-01-29
ARH001	彭錦添	Pang Kam Tim	S08	R	62	Male	Ischemia			24	2021-02-02
ARH018	黃依魁	Wong Yee Hui	S09	R	57	Male	Ischemia			36	2021-01-29
ARH022	甄妙興	Zhen Miao Qing	S10	L	43	Female	Haemorrhagic			26	2021-06-18
ARH023	林治平	Lin Jr Ping	S11	L	73	Male	Haemorrhagic			36	2021-02-14
ARH015	王碧英	Wang Bi Ying	S12	R	75	Female	Ischemia			70	2021-06-10
								>2	>2
Mean±SD					63.75±12.79					41.75±33.41

## Sheet: Demography
ID	Affected Side	Age	Gender	Type of strok Ischemia/Haemorrhagic	Stroke Duration (months)	First training	Last training
N1	L	83	Male	Ischemia	131	2021-01-26	2021-03-15
N2	R	72	Female	Ischemia	12	2021-08-05	2021-08-26
N3	R	68	Female	Ischemia	36	2021-01-27	2021-02-11
N4	R	60	Female	Ischemia	17	2021-02-04	2021-04-06
N5	R	58	Male	Ischemia	13	2021-07-20	2021-08-20
N6	L	41	Female	Haemorrhagic	64	2021-05-11	2021-08-09
N7	L	73	Male	Haemorrhagic	36	2021-01-29	2021-03-05
N8	R	62	Male	Ischemia	24	2021-02-02	2021-03-12
N9	R	57	Male	Ischemia	36	2021-01-29	2021-03-05
N10	L	43	Female	Haemorrhagic	26	2021-06-18	2021-07-20
N11	L	73	Male	Haemorrhagic	36	2021-01-27	2021-02-23
N12	R	75	Female	Ischemia	70	2021-05-13	2021-07-08

## Sheet: Clinical Assessment
ID	PRE																											PRE
	FAC	BBS															Barthel Index											MAS												FMA
	1FAC	1BBS_Sit2Stand	1BBS_Stand_un	1BBS_Sit_un	1BBS_Stand2Sit	1BBS_Trans	1BBS_Stand_ec	1BBS_Stand_ft	1BBS_Reach	1BBS_Retrieve	1BBS_Look_bk	1BBS_Turn360	1BBS_Stool	1BBS_Tandem	1BBS_Stand_1l	1BBS	1BI_Bowels	1BI_Bladder	1BI_Groom	1BI_Toilet	1BI_Feed	1BI_Transfer	1BI_Mobility	1BI_Dress	1BI_Stairs	1BI_Bath	1BI	1MAS_EF	1MAS_EE	1MAS_WF	1MAS_WE	1MAS_FF	1MAS_FE	1MAS_HF	1MAS_HE	1MAS_KF	1MAS_KE	1MAS_AD	1MAS_AP	1FMA-UE (66)	1FMA-LE (34)	1FMA (100)
N1	5	3	4	4	4	4	3	3	3	3	2	1	0	3	0	37	2	2	1	2	2	3	3	2	2	1	20	1	0	3	3	0	3	0	0	0	0	3	3	22	16	38
N2	5	4	4	4	4	4	4	4	2	4	3	0	0	2	4	43	1	2	1	2	1	1	1	1	1	0	11	0	0	4	3	4	4	0	0	0	1	0	0	21	15	36
N3	4	0	2	4	0	2	2	1	2	1	3	1	0	1	0	19	2	2	0	1	2	2	1	1	1	0	12	0	1＋	0	2	0	3	1	1	1	1	2	1＋	14	10	24
N4	5	4	4	4	4	4	4	3	3	4	3	4	2	2	4	49	2	2	2	2	2	2	2	2	1	1	18	0	0	0	0	0	0	0	0	0	0	0	0	39	22	61
N5	5	4	4	4	4	4	4	4	3	4	4	4	4	4	4	55	0	1	0	2	2	3	3	2	2	1	16	0	0	0	0	0	0	0	0	0	0	0	0	26	22	48
N6	5	4	4	4	4	4	4	3	3	4	3	3	0	0	2	42	2	2	1	2	2	3	2	2	1	1	18	0	0	0	0	0	0	0	0	0	0	1＋	1	31	23	54
N7	5	4	4	4	4	4	4	4	3	4	3	4	3	3	1	49	2	1	1	2	1	3	3	1	1	0	15	1	1	0	0	0	0	0	1	0	1	1	1	47	25	72
N8	5	3	4	4	2	4	4	4	3	3	4	4	2	3	2	46	2	2	1	2	2	2	2	1	1	1	16	1	2	1	2	1	2	1	1＋	1	1＋	1＋	1＋	44	22	66
N9	5	4	4	4	4	4	4	4	3	3	4	3	4	3	3	51	2	2	1	2	2	3	3	2	1	1	19	1＋	0	0	0	0	0	0	0	0	1	0	0	41	22	63
N10	4	3	4	4	3	3	3	3	2	0	1	0	0	1	1	28	2	2	0	1	1	3	3	0	0	0	12	3	3	4	4	4	4	4	4	4	4	4	4	9	12	21
N11	5	4	4	4	4	4	4	4	3	4	3	4	3	3	1	49	2	1	1	2	1	3	3	1	1	0	15	1	1	0	0	0	0	0	1	0	1＋	0	1	46	20	66
N12	6	4	4	4	4	4	4	4	3	4	4	2	4	2	4	51	2	2	1	2	1	3	3	2	2	0	18	0	1	0	0	0	0	0	0	1	1	2	2	32	8	40
ID	POST																											POST
	FAC	BBS															Barthel Index											MAS												FMA
	2FAC	2BBS_Sit2Stand	2BBS_Stand_un	2BBS_Sit_un	2BBS_Stand2Sit	2BBS_Trans	2BBS_Stand_ec	2BBS_Stand_ft	2BBS_Reach	2BBS_Retrieve	2BBS_Look_bk	2BBS_Turn360	2BBS_Stool	2BBS_Tandem	2BBS_Stand_1l	2BBS	2BI_Bowels	2BI_Bladder	2BI_Groom	2BI_Toilet	2BI_Feed	2BI_Transfer	2BI_Mobility	2BI_Dress	2BI_Stairs	2BI_Bath	2BI	2MAS_EF	2MAS_EE	2MAS_WF	2MAS_WE	2MAS_FF	2MAS_FE	2MAS_HF	2MAS_HE	2MAS_KF	2MAS_KE	2MAS_AD	2MAS_AP	2FMA-UE (66)	2FMA-LE (34)	2FMA (100)
N1	6	4	4	4	4	4	4	3	3	3	4	2	0	1	0	40	2	2	1	2	2	3	3	2	2	1	20	0	0	1	1	0	3	0	0	0	0	3	3	31	27	58
N2	6	4	4	4	4	4	4	4	3	4	3	1	1	2	4	46	1	2	1	2	1	1	1	2	1	1	13	0	0	3	3	4	4	0	0	0	1	0	0	30	25	55
N3	4	4	4	4	4	3	4	3	1	3	3	1	0	2	0	36	2	2	0	1	2	3	1	1	1	0	13	0	0	0	2	0	3	0	0	0	0	2	1＋	19	14	33
N4	6	4	4	4	4	4	4	4	4	4	4	4	4	2	4	54	2	2	2	2	2	2	2	2	1	2	19	0	0	0	0	0	0	0	0	0	0	0	0	60	29	89
N5	6	4	4	4	4	4	4	4	3	4	4	4	4	4	4	55	2	2	1	2	2	3	3	2	2	1	20	0	0	0	0	0	0	0	0	0	0	0	0	54	26	80
N6	6	4	4	4	4	4	4	3	3	4	3	3	1	1	2	44	2	2	2	2	2	3	2	2	2	1	20	0	0	0	0	0	0	0	0	0	0	1	1	58	28	86
N7	6	4	4	4	4	4	4	4	3	4	3	2	1	0	0	41	2	1	1	2	1	3	3	1	1	0	15	1	0	0	0	0	0	0	0	0	1	1	1	56	29	85
N8	5	3	4	4	3	3	4	3	2	3	3	4	4	2	1	43	2	2	1	2	2	3	3	1	1	1	18	1	2	1	1＋	1	2	1	1	1	1	1	1	47	24	71
N9	5	4	4	4	4	4	4	4	3	4	4	4	4	3	3	53	2	2	1	2	2	3	3	2	1	1	19	0	0	0	0	0	0	0	0	0	0	0	0	49	26	75
N10	4	3	4	4	3	4	4	4	2	0	3	2	0	2	0	35	2	2	0	0	2	2	3	1	1	0	13	3	3	3	3	4	4	4	4	3	3	4	4	17	18	35
N11	6	4	4	4	4	4	4	4	3	4	3	4	3	3	2	50	2	1	1	2	1	3	3	1	1	1	16	1	0	0	0	0	0	0	0	0	1	0	1	56	29	85
N12	6	4	4	4	4	4	4	4	4	4	4	4	4	3	4	55	2	2	1	2	2	3	3	2	2	1	20	0	0	0	0	0	0	0	0	0	1	2	2	46	14	60

## Sheet: AROM & COM
	N1	N2	N3	N4	N5	N6	N7	N8	N9	N10	N11	N12	Mean±SD
Pre_ROM
Hip Abduction	8.87194	18.9884	24.8339	23.8145	21.353	20.3437	14.6306	11.2169	22.6656	7.23425	12.2259	27.3301	17.79±6.72
Hip Flexion	12.5486	41.1796	33.5703	74.2917	40.4456	15.1073	47.9026	39.5543	45.3432	22.2423	29.3143	52.4704	37.83±17.09
Knee Flexion	12.8009	92.8382	57.4824	78.1875	17.8079	65.2389	12.3003	73.2334	34.3408	68.6232	29.9185	71.7511	51.21±28.20
Shoulder Abduction	116.372	131.081	125.436	108.782	148.905	98.097	97.4093	70.9544	99.704	124.081	90.7999	88.704	108.36±21.65
Shoulder Flexion	72.4845	109.623	72.5988	130.854	143.912	97.9947	130.621	130.982	96.4117	80.1033	86.8105	91.7942	103.68±24.99
Post_ROM
Hip Abduction	18.1517	30.9848	26.1961	40.9821	25.0195	34.8052	19.182	27.756	35.9609	23.1517	27.8171	33.4985	28.63±6.90
Hip Flexion	59.7204	56.7955	71.0385	87.6996	50.9318	68.2149	58.0345	62.4871	69.778	57.4871	54.507	74.0695	64.23±10.33
Knee Flexion	26.1779	98.1627	101.344	93.2897	36.8348	94.8858	31.1916	113.863	67.8858	78.2321	49.5991	102.15	74.47±31.14
Shoulder Abduction	120.76	144.766	134.615	126.189	166.102	104.605	98.0454	118.494	116.673	131.214	132.496	109.021	125.25±18.58
Shoulder Flexion	111.717	138.78	118.848	162.732	150.905	106.765	139.714	163.649	113.581	130.172	131.468	139.487	133.98±19.03
Pre_R/L of COM
Lateral Weight Shift	106.087	112.767	45.5715	152.636	39.5158	69.9235	170.172	66.6226	223.939	84.443	122.371	92.0868	107.18±54.00
Post_R/L of COM
Lateral Weight Shift	138.759	140.931	158.985	191.112	190.782	90.8767	246.149	123.84	295.379	91.1332	181.24	148.407	166.47±59.84
Pre_S/I of COM
Lateral Weight Shift	20.8173	20.614	4.74453	20.0805	7.45164	28.4706	19.5901	5.87758	30.8458	11.8529	24.401	11.2136	17.16±8.77
Post_S/I of COM
Lateral Weight Shift	43.5748	16.3773	24.2943	22.1689	29.1532	32.4253	29.242	18.4821	35.0904	3.48453	37.2357	16.9691	25.71±11.01
Pre_P/A of COM
Lateral Weight Shift	24.5306	29.2887	17.6542	43.8061	17.4673	14.0735	33.0623	20.7453	50.0904	20.1994	35.3038	20.2223	27.20±11.32
Post_P/A of COM
Lateral Weight Shift	22.7668	15.3921	28.7067	22.7794	34.4481	24.307	43.2623	33.5207	38.0511	29.4915	36.2133	22.0392	29.25±8.09
Pre_EA
Lateral Weight Shift	3542.28	6165.29	226.283	3336.95	289.028	4659.22	4291.84	705.969	15180	913.003	6222.21	1713	3,937.09±4,149.07
Post_EA
Lateral Weight Shift	8828.17	2506.86	8175.24	4283.86	12297.9	5434.25	7697.15	3345.75	11170.1	424.003	3736.21	8970.6	6,405.84±3,662.84
Pre_MajorR
Lateral Weight Shift	155.483	221.027	63.5758	212.852	81.3578	124.488	283.03	105.746	514.265	129.581	135.34	245.03	189.31±122.59
Post_MajorR
Lateral Weight Shift	217.507	222.029	284.428	322.519	353.872	144.132	388.048	254.927	468.817	153.43	291.232	298.048	283.25±94.06
Pre_MinorR
Lateral Weight Shift	29.0074	35.5155	4.53179	19.961	4.52324	47.6535	19.3072	8.50029	37.5832	8.97099	15.9014	27.9595	21.62±14.07
Post_MinorR
Lateral Weight Shift	51.6782	14.3757	36.5964	16.9118	44.2482	48.0052	25.2554	16.7104	30.3363	3.51859	14.8201	42.1316	28.72±15.71
Pre_majorAng
Lateral Weight Shift	-4.12409	-7.18989	-1.10972	2.22316	1.86998	13.6721	3.48777	-0.779213	0.714141	-5.51523	-3.09455	3.65489	0.32±5.48
Post_majorAng
Lateral Weight Shift	5.8328	-3.1641	9.33248	-3.68086	9.08448	9.98941	1.90863	2.44509	1.92323	-0.0412285	2.12321	4.45291	3.35±4.57
